# Supplementary material for: Full Genome Sequence Analysis of Two Isolates Reveals a Novel Xanthomonas Species Close to the Sugarcane Pathogen Xanthomonas albilineans
Source: Genes (Basel). 2015 Jul 23;6(3):714–33. doi: 10.3390/genes6030714 (PMC4584326; doi:10.3390/genes6030714)
Supplement: Supplementary File 1 [file genes-06-00714-s001.zip]

Archive with 6 entries (5 files):
- genes-85642-supplementary/
- genes-85642-supplementary/Supplementary File S1_v2.docx
- genes-85642-supplementary/Supplementary File S2_v2-2.docx
- genes-85642-supplementary/Supplementary File S3_v3.xlsx
- genes-85642-supplementary/Supplementary File S4_v4.xlsx
- genes-85642-supplementary/Supplementary File S5_v2.docx
