# Supplementary material for: Full Genome Sequence Analysis of Two Isolates Reveals a Novel Xanthomonas Species Close to the Sugarcane Pathogen Xanthomonas albilineans
Source: Genes (Basel). 2015 Jul 23;6(3):714–33. doi: 10.3390/genes6030714 (PMC4584326; doi:10.3390/genes6030714)
Supplement: Supplementary File 1 [file genes-06-00714-s001.zip › genes-85642-supplementary/Supplementary File S3_v3.xlsx]

## Sheet: Sheet1
				Supplementary File S3
	Percentage average nucleotide identity (ANIb and ANIm) between strains of X. albilineans (GPE PC73 and Xa23R1),
	strains of 'X. pseudalbilineans' (GPE 39 and MUS 060) and strains of X. sacchari (LMG 476 and NCPPB4393)
	Strains	NCPPB4393	GPE PC73	GPE 39	MUS 060	Xa23R1	LMG 476
	GPE PC73	83.47 - 86.70	---	89.79 - 90.52	90,28 - 90.97	97.83 - 97.84	83.43 - 86.72
	Xa23R1	83.91 - 86.70	98.04 - 97.84	90.10 - 90.57	90,48 - 90.97	---	83.88 - 86.72
	GPE 39	82.89 - 86.43	89.44 - 90.53	---	95.51 - 96.28	89.85 - 90.57	82.86 - 86.45
	MUS 060	83.48 - 86.59	89.92 - 91.02	96.52 - 96.48	---	90.48 - 91.00	83.52 - 86.60
	LMG 476	99.98 - 99.88	82.39 - 86.73	83.12 - 86.45	83.17 - 86.61	83.74 - 86.73	---
	NCPPB4393	---	82.34 - 86.72	83.11 - 86.45	83.16 - 86.60	83.60 - 86.73	99.95 - 99.93
