# Supplementary material for: Full Genome Sequence Analysis of Two Isolates Reveals a Novel Xanthomonas Species Close to the Sugarcane Pathogen Xanthomonas albilineans
Source: Genes (Basel). 2015 Jul 23;6(3):714–33. doi: 10.3390/genes6030714 (PMC4584326; doi:10.3390/genes6030714)
Supplement: Supplementary File 1 [file genes-06-00714-s001.zip › genes-85642-supplementary/Supplementary File S4_v4.xlsx]

## Sheet: Feuil1
Supplementary File S4
Nucleic acid sequence of main specific CDSs of 'X. pseudalbilineans' strains GPE 39 or MUS 060
	No CDS*	Sequence
	etfA	ATGGCCAAGATCCTCATCGTCGCCGAACACCTCAACGGGCAGCTCAACGCCGCCACCGCCAAAACCGTCAGCGCCGCGCAAGCGCTGTCGCCCGCCACCATCGACATCGTCGTGCTCGCCACCGATCCGACCCCGGTGGCCGCGCAGGCTGCGCAAATCGCCGGCGTCACCCGTGTACTCACGGTCGCCAACCCGGCCAATGCGCACACCATTGCGCAGGTGCTGGGCCCGCAGATCGCTGCGTTGGCAAAGGGCTACACCCACGTATTCGGCCCCTCCACCACCTTCGGCAAGGATCTGATGCCGGTGGTGGCCGCGCTGCTCGGCGTCAACCAGATCTCCGACCTGATGGCGGTGGACGGCGAGTACGCGTTCAAGCGCCCGATCTATGCCGGCAAC…
	1	ATGCCACTTACATCCAGTTTTCCAGCAGACCGCCCAGGTGTTTCAGGGCATGCACTCTGTGTGGATCTGGACGGCACGCTGCTGAATTCGGACATTCTCTACGAGTCTCTGCTCGCGCTGCTGGCACGTAATCCGCTGTACCTGTTCCTGTTGCCGCTGTGGCTACTGCACGGCAAAGCCGCATTGAAGCGCGAACTCGCCAAGCGCGTGTCGCTTCCAGCAGAAACACTGCCCTACAACGCGGATGTGCTGGAACTGCTTCGCACCACGCCACAGCGTCCACGCGTGCTTTGCACGGCTTCCGATGAATTACTGGTCGCACCAATTGCCGCACACCTGGGCCTGTTCGAAGAGGTCATCGCCAGCGACGGCCAGCGCAACCTGTCCGGCCGCAACAAG…
	2	ATGACAGATGCCGGGCATTCTTGGGGACGCTATCCTCGGGCAACGCAAACGCTGCTAACGATCCTCGACCGGACCGCCGCATTGCCCGCCTTCGCAGGCAGTGCATTACCACGCGGCAATGGCCGCAGCTACGGCGACAGTTGCCTCAATCCGGACGGCACCTTGCTATGCGCACGCGGCCTGGACCGCTTCATCGACTTCGATCCGCAATCCGGTCGGCTACGCTGCGAGGCTGGCGTCACCCTCGCCGACATCATCGACCTGGCCTTGCCGCAAGGCTGGTTCCTACCGGTGACACCAGGCACACGTTACGTCACCGTGGCCGGCGCTATCGCCAACGACGTACACGGCAAGAACCATCACCGCACCGGCACCTTCGGCCATCACGTGTGCGCCTTC…
	3	ATGCAACGCGTCCTCATCATCGGTGCGACCTCCGCCATCGCCGAAGCCACCGCCCGTCATTACGCTGCCCGCGGTGCGGCGATTCATCTGCTCGGTCGCCAAGCCACACGCTTAGAAGCAATCGCAGCGGATCTTTCGGTGCGCGGGGCCAACGCCAGTTACGGGGTGCTCGACGTCAACGATACCGCCGGCCACGCTGCGGCGTTCGACACCGCTTGGGCTGCACTGGGTAGCGTGGACGTGGTACTGATCGCCCACGGCACACTTCCTGACCAGGCAGCATGCGAAGCTTCCGTCGCGCTGGCGTTGCACGAATTCGCCACCAACGGCACCTCGACCATCGCCCTGTGCGCCGCGCTGGTGCCGCGCCTGCATGCCGGTGCGACGCTAGCGGTGATT…
	4	ATGACCGACAAACACGCCAAGATCGTCATCACCGGCGCTGCGGGCCTGGTCGGACAGAACCTGATCGTCGAACTCGAGCAGCAGGGCTACACCCAGCTGGTAGCGATAGACAAACACGCGCACAACCTGCAGATCCTGCGCGAGCTGCATCCGGCCGTGCGCGTGGTGCAGGCGGACCTGGCCGAGCCCGGCGACTGGACGCGCGAATTCGCGGACGCGGCCTGCGTCGCCCAGTTGCACGCGCAGATCACCGGCAAGACCAGCGACCTGTTCACCCGCAACAATCTCACTGCGACTGCCCACGTGCTCGACGCCTGCCGCGCGGCGGACGTGCCGTATCTGGTGCACATCAGCTCCTCGGTGGTGAACTCGGTCGCCAAGGATGACTACACCGAGACC…
	5	ATGAGTAATTTCGCGATTGTCGGCAGCGGCCCAATGGGCCTGATGGCTGCCATGGAACTCCTGAAGAAAGGCCATCAGGTCGACGTGTACGAACGCGACGACCGCATCGGCGGCATGTCCGCGGATTTCGATTTCGATGGCCTGCGCATCGAACGCTATTACCACTTCATCTGCAAGACCGATTTCCCGCTGTTCAAACTTCTCGACGAGTTGAAACTATCGGACCGCCTGCACTGGACGGATACCAAAATGGGGTACTACTACCAAGGCAAGCTGCACAAGTGGGGGACCCCCTTCGCCCTGCTTGGCTTCCCGCACCTGGGGCTGGTCGACAAGATTCGCTATGCCCTGCACGTCATGCACACCAAGGGCATCAGCGACTGGACCGCGCTGGACAAG…
	6	ATGATCAACCGGCAGTTCATCGGCTTTGTCGCTGCGGGAGGCATTGCTGCCGCAGCTAACTTTTCCTCGCGAATCCTTCTTAGCCACTGGCTTGCTTATGTTCCAGCTATCGCACTGGCCTACCTAATTGGAATGACTATCGCGTTCGTGCTGAACCGCCAGTTCGTGTTCGAAAAATCGGCAACCGCGCTACATAAACAAGCCTTCTGGTTCGTGACAGTTAATATGATAGCCATATTACAGACGATCGCAATAAGCTTACTGCTGGCTCATTGGATTTTCCCATTAATCGGGTTTCATTTTTATCCCGAAACCATTGCACATGCCGCCGGCGTGATCACTCCGATTTTCACCAGCTTTATTGGACACAAGCATCTGAGCTTCAAGATTGCAGCCCCG…
Locus LPS3 in GPE 39 genome	7	ATGCTCATGAAATACACAACATCCCTTCTTTTCCCCAAAGGCTCATCTACTTGCAGCTTAAAAAAGCCAGATCTGCCGACCATCTTCTTTACTGCATACGTAGTAATTCTACTCTCCCAGTTCATTGGAACGTTTCACTTCATTTTTGGCCCCGCAGTTCTTGAATCCGGTGACTTCGCCGCGAATGCGCTGCAGATTTCCAATGCAGGAAAAATGAAGGAATTGCTCGGAAATTACTCGCGCTGGCATTTCCATCATCCTGGCCCGGCATTTTTTTATGCATATGCACTCGGCGAGTCGATCTTTTTCAAGGTCTTGCACATAGTAAAGAGTCCGCATCAAGCCCATGTACTAGCAGGAATAATCCTCCAGAGCTTTTTTGTCGCACTCTCAGCATGC…
	8	GTGCGTCTTGCTATCGACATGCAGGCGTGCCTGACCGATTCGCGCGACCGCGGGATCGGCAGGTATGCTGACAACTTGGTTACTGAGATGGTGCGTCAGCGCCAGGACGATGAGATCCTGTTGGCGCTGGATAGTGCGGACCCTATGCGTCTGCGCCAGGCGCGGTCGCGTCTGCGCCATCAGTGTGTGCCTACAGCAACGACAGTGATGCACTACCCTGCAAGCGCTTTCGTCGATCATGACGCGCTACGCATGCAAAGTGCTGCGCGCCTGCGTGGTAGATTCTTTGAATCCTTAGGGCTGGATGCATTTCTGCATACGAGTTACTTTGAAACGGGTGGCAGTTATACAACCGAAATCAACTGGGCGGCGGATTCGCGGCCGAAGACGGCGGTCATT…
	9	ATGAGTAAGAACGCCCTGATCACTGGCATTACCGGCCAGGATGGCGCCTACCTCTCTCGGCTTTTACTGTCCAAAGGCTACAAGGTGCATGGCATCCTTGCTCGCCGCAGCAGCGACACGCTGTGGCGCCTGCGCGAATTGGACATCGCCGATGATGTCGTCCTGCTTGATGGCGATCTGACTGATCTTTCGTCACTCATCCGCGCCATGCATGTATCCAAGGCGGACGAAGTTTACAACCTTGGCGCTCAGAGCTTTGTCGGTTCGTCTTGGCAACAGCCGATTCTGACGGCTCAAGTCGATGGCGTAGGTGCGCTCAACGTGCTTGAGGCAGTACGCATCGTCAATGACAAGGCCCACTTCTACCAGGCATCCACCAGTGAGATGTTCGGTTTGATT…
	10	ATGAATGATGGGCCGAAAAAGCTTCTTGTGACGGGTGCCGGTGGGTTCGTCGGAAAGCATTTGCTGGACGCGGTGGCGCAGGGGCAGTTCGGTCATGTCGAGGCTGTGCCATTGCCAGCCGGTACTGATTTGCGCGATATGGCTGCAATCGAAAGTGCGCTGGGCGATGCGTGTCCTGACGCGGTAGTCCACCTTGCTGCACAGAGTTTCGTACCCCAGTCGTTCGACGACCCTGATGAGACGTTGCAGGTCAACTTGATTGGGACCCTGCATCTGCTTCAGGCGCTTGCGCGGAAAGGCTTCTCCGGACGCTTTCTGTACGTCAGCTCCGGTGATATTTACGGACGCGTTCCCGATGGCGCTCTCCCTGTCGATGAGACCCTTCTGCCGGAACCTCGC…
	11	GTGACGACTCAGCCAAAAATCGTCCCCACATCCTCGCCGGTGCTGATGGAAATGAGCGTGGGCGATATCCTGCGTAATATTAATGCAGCCGTGCTAAAGAGAAAGGCAAAGAACGTAACTGGCGTCGATTCCCCGCTCTGGCCGGAAAATTTTGAGATATGGACCGCGGCTGCACCTGCAACGCCGCAACGCGAAGTCTATGACTTGGGTGATCTGCTTTCTCAGGACGATGCCGACTTTGTCAGCAACGCGTATCGTGTGCTGCTGCGTCGTGCACCTGATTCGGTCGGGTTTCTCGAGAATATAGAGGCGCTGCGTCGAGGTGCGCAGAACAAGTTGGACGTCATCGCTTCAATGCGTTTTTCACCTGAGGGCATGGCTGTCGGCGTACCGGTACGA…
	12	ATGAGTAATTCCGTACTGGTCGTCGATGGTGTGGGCAAGTGCTACCGAAGTTATCGGAGTGAGTTACAACGCTTTGCCAGTTGGTTCGGTGTTCCTATCAGGCCGCAGTCCGAGCACTGGGTGTTGCGGCATATTTCATTCCGGATAGGACGTGGCGAAGCTGTCGGCTTGGTCGGGCAGAACGGCGCCGGCAAGAGCACGCTGCTCAAGATCATCACTGGCACGGTCCGCCCCAACGAAGGTTCGGTGGCGGCCATCGGCCGCATCTCTGCGCTTCTGGAGCTTGGGCTCGGCTTCAATGCAGAGCTAACCGGTCGCGAGAACGCACGTCATGCTCTCGGCCTGATGGGCGCGGCGAGTCACGAGATCGAACCAATGCTCGAATTGATAGAGGATTTC…
	13	ATGTCACCATTGATTGCGGCCGCATGGCGCTACAGAGGCTTCATCGCTTCGTCGATTGCTAACGATTTCCGCTCCAAGCTTGCGCGGAGCAAACTGGGGACGCTCTGGATCGTTCTGCAGCCATTGGCACAGGCATTGATTTTTGCGGTCGTGTTGTCGAACGTATTGGCCGCCAAGCTACCGGGCGTCGAAAACCACTTCGCTTTCGCGGTCTATCTGCTTTCCGGTCTGTTGTGCTGGTCTGCGTTCGCGGAGATCGTGCAGCGTTGCCTCACAGTCTTCATTGACAATGGCTCGCTACTGAAGAAGATGCAGTTTCCAAGAATCAGCCTACCTTTAGTCGCGGTAGGTTCGGCAATGGTAACCAATGTTGCCTTGCTCGCGGTCATCATGGTGCTT…
	14	GTGAAGGAGCTTCGTCGGCGCGGGCCGAAGGGTCTGTTTTTGCTCAATCTGTCTGCTTGGATCAGGCAGCGCAGCGGGATGGGTGTGTTGTATAGGAGGTTGCCTCTTTCCTGGCGCGTGGGCGCAGCTCGGCTGCTGTCAGCGCCCTCTGCCGAAAGTGTGCGCTTTGCGCGGACGCCTGCATGGGATGGTCCGTTGCCCTCGGCTGTCGCTGGCCCAGTTGCGCCGATGCAAGCCACTGTCGGTCCGGGGGTCAATATTCTCGGCTATGTACGCGGACAGTTCGGCCTGGGTGAGAGCTTGCGCATGTACGCACGTGCGCTGATCGAAGCTGCGGTACCAGTGCGATTGTTCGACATCGATCTCGGTCTGCCGCACGGTTGGGACGACCATAGCTTG…
	metB	ATGACGGATCACACGTCGAACCCGCATGACACCAGCGCTGTGCTGGCGTTGGCGACACTTGCCATCCATGGCGGTCAGTTCCCGGATCCGTCCACTGGTGCGGTGATGCCACCGATTTACGCCACCTCCACCTATGCCCAGTCCAGCCCTGGTGAACACCAGGGGTTCGAGTATTCGCGTACGCATAACCCGACCCGGTTCGCTTACGAGCGCTGTGTGGCGGCATTGGAGGGTGGTAGCCGTGGTTTCGCCTTCGCTTCCGGGATGGCTGCCACCGCCACGGTGATGGAACTGCTCGATAGCGGCAGCCACGTGGTGGCGATGGACGATTTGTACGGCGGCAGCTATCGCCTGTTTGAGCGCGTGCGTAAGCGCACCGCGGCCCTGGAGTTCAGCTTC…
	* see Figure 3 for CDSs positions
	CDS with predicted function		Sequence
	glycosyl transferase		ATGGACAAACACGCGCAGCAGCCTGCCGCGCCGCTGGTCTCGGTGCTGATCCCAGCGTTCAACCACGAACGCTTTGTCCAGCGATGCCTGGACAGCGTGCTGGAGGATCCCTATCCGAACAAGGAGCTGGTGATCGTCGACGACGGCTCCAGCGATGCCACCGCTGCACGCATTGCCGATTGGATCGCCCAACATGGCGAGCGCCTGCACGTGCGCTTCTGGCAGCGCGAGAACCTGGGAACTGCCGCGACGCTGAATCACCTGGTGGCAATGTCCAGCGGCGAGTTCCTGCGCTTGGGTGCCAGCGACGATTATCTGCTGCCGGGTGGATTGGGCGCGCAGGTGGCCTATCTGCGCGCGCAGCCGCATAAGGCCGCGGTGATTGGCGATGCCATCGTG…
Clustered genes in MUS 060 genome	polysaccharide biosynthesis protein		ATGAACGTGCTGCGCAGCGGTATCTATAGCGGCATGGCCACGCTGGCCAAGTTGCTGTCGGCTTTGCTCGTGCTCAAATTGGTGGCGGTGTATGCCGGTCCGGCAGGGGTGGCCCGGCTCGGCCAGTTCACCAGTTTGATGTCGCTGCTGGCGGTGCTCGCGGGCGGTGGAATTGGCGCCGGTGTAGTGAAATACGTCGCCGAGTACCGCGACGATCCAGGCATGCTGGCGCGTTTGCTGGGCACCGCCCTGGGCTACGCCGCGTGCGCTGCCGGCGCGATGGCGCTCGTCGGGTTGCTGTGCAGCCGCCAGATCGCGCAGCGCCTGCTCGGCGATGCGCACTACCAGTCGTTGATCTGTGCGTTGGCGCTGGCGCAACTCGGTATCGCGCTGCTCAAC…
potentially involved in surface	pyridoxal phosphate-dependant transferase		ATGATCGTGCCCTTCCTGGACTTGCGCGCCAGCAATGCACGCTATGCCGACGAATTGAAGGCGGCAACGGCACGGGTGATCGATTCGGGCTGGTATGTATTGGGCGCAGAGCTGGAAGCATTCGAGCAGGAGTTCGCCGCCTATTGCGGTAATGCCCATGCCATCGGTGTCGGCAACGGCATGGACGCGTTGACCCTGATCCTGCGTGGCTATTGCGCGCTGGGTCGGTTGCGCGAAGGCGACGAAGTGCTGCTGCCCGGCAATACCTTCATCGCCAGTTTTCTGGCGATCAGCGAGAACCGATTGCGACCGGTGCCGGTGGAGCCGGATGCGACCAGTTTCAATCTCGACCCCGAGCAGGTCGAGCGCGCAATCGGGCCGCGGACACGGGCGATCATG…
polysaccharide biosynthesis	acyl-CoA N-acyltransferase		ATGCTTTCGGTTAGGGCCTATACCGCGGCCGATGCGCCAGCCTGGGACGCGCTGGTGGCCGCCTCGCGCAACGGCAACCTACTGCACTGCCGTGGCTACATGGACTATCACGCCGAACGTTTCGTCGATGCCTCGCTGTTGGTCGAGCGCGACGGCATGCCGGTGGCGGTGTTCCCGGCCAATCGCGATGGTGCAGAGGTCGTCAGCCATGCCGGCCTCAGCTATGCCGGATTGCTGTCTTCCCATGGGTTACGCGCCGTCGCGACGCTGGAAGCGTTCGAACGCATTGCCGCGTATTACCGCAACGCGGGTGTGCAGCGCTTGTTCTACAAGGCGGTACCGCATGTGTTCCACCGTAGTCCGGCCGAGGAGGATTTGTATGCCTTGCACCGGCTCGGT…
	glycosyl hydrolase		ATGCCTCTGTTCGACTGGCACAAACGTGGCCTGGTCTTCGCCACTGCACGCGATGGCGTCGGTGGCTGGATGGCGTACGCGGCCTTGACGCCGACACCATACCGACTGGATGCCGAACGTCTGCGGGTCTATGCCGGTTTTCGCGATGCCGACGGCGTCAGTCGCATCGGTTACGTCGACGTGCGCGCCGACGATCCGACCGTGGTGCTGAGTGTCAGTGCCAAACCGGTACTGGAGATTGGCCGTGCTGGTTGCTTCGACGACAACGGCATGATCCTGGGCGACGTGGTACCGGGGCCGGATGGGCTCTACATGTTCTATGTCGGGTTCCAGCAGGTGGCCAAAGCCAAGTTCCTGGCCTTCACCGGGCTGGCGCTGTCCGGCGATGGTGGCGCTTCG…
	sugar O-acyltransferase		GTGGCGCGTGCATTGGTCATCATCGGTGCGGGCGAGTTGGCCCAGATCGCCTGCGAGTACTTCACCCACGATAGCGATTACGAGGTGGTGGGCTTCAGTGTGGAGCGCGCCTACCTCACCGCCTCCAGCCTGGCCGGACTGCCCGTGGTGCCCTACGAGGAGTTGGAGCGGCTGTATCCTGCCTCGCAGGTGGAGGCTTTCGTGGCGATTCCCGCCAGTGGGCTGAATCGATTGCGCACACGCTTTTATCTCGACGCCAAGCGCCGTGGCTATCGCATGGCCAGCTATGTCAGTTCGCGTGCGTTCGTGTGGCATAACGTGGAGATGGGCGAGCACTGTTTCGTGTTCGAAGGCAATGTACTGCAGCCGTTCACCCGGGTATGCGCCAACTGCATTCTG…
	dTDP-6-deoxy-3,4-keto-hexulose isomerase		ATGGCAATCGAACGCATCCAGTTGCGGACACACGGCGATGAGCGCGGCTTGCTCGTGGCGCTTGAACAGCAGCGCGACGTCCCTTTCGATATCCGTCGCGTCTACTATCTGTTCGCCACCAGGAACGGTGTGCATCGCGGCCAGCATGCGCATCGCCGTCTCAACCAACTGGCGGTGGCCCTGCACGGCTCGGTGTCGTTTCTGCTCGACGATGGCAGCGGGCCGGTGCAGGTCGTGCTGGACGATCCGCGTCAGGGCCTGCTGCTCGGCAGCATGGTCTGGCGCGATCTGTACGATTTCAGCCACGACTGTGTGCTGATGGTGCTGGCCGACCAAGCCTACGACCCAAGCGACTATATCCTCGACTACGATGAATTCCTGCGCGAAGCAGCAGGTGTG…
	CDS with predicted function		Sequence
Large CDS in MUS 060 genome	hypothetical autotransporteur protein		ATGTTAATTAAAGGCGGTGCCGGTGGTGACGGTGGTGCCGGCGGCGGTGCCGGCGGCGGTGACGGCGGTGACGGCATAAGCGGCTCTGGGTTCACTTTGAACAACAGTGGCACTATCAATGGCGGTGACGGCGGCGACAGCAGCATCAGCCATGGCATCATCAACAGTACAGGGGGCGTCGCAGTGAGAGGCTTAGGAAACACCTCGGTGACCCTTGCTACCGGTAGCCAAACCAACGGTGGCCTTGGAAAACCAGTCCCTTTGTTTGGCTACTATGCCATGATATTTTCCGGTAGTGGCAATACCCTAACGCTGGAACCCGGTGCTCAGATCATGGGGAATGTTGCCAGCACCAGCGGCAACAACAACGGTGGCGACACGCTGGCATTAGGCGGCGAA…
	CDS with predicted function		Sequence
	C-5 cytosine methyltransferase		ATGCGTAGCGTCGAACTATTCACCGGCTGCGGCGGCTTGGCGCTGGGTCTGTCCCGCGCCGGTTTCCACCATGAATTGATGGTGGAATGGAACGGCGACGCGGTGGAAACAGTGCTGCACAACCGCCGCCGCCGCATCAAGCATGTGAGCGAATGGCCGCTGGAAAAGGCGGACGTGCGCGAGGTAACTTGGCATCGCTTCGGCGGTCTTGACCTAGTGGCCGGCGGCCCGCCCTGCCAACCCTTCTCCATCGGCGGCAAGCACAAGGGGCAAGGCGACAACCGCGACATGTGGCCGGAAGTGATTCGGGCCGTGCGCGAGATTCGCCCGCGCGGCTTCCTGTTTGAGAACGTGCGCGGCCTGGCCCGGCCGGCCTTCGCCGACTATCTGCGCTGGATC…
	Restriction endonuclease, type II		ATGGCGAAGGCTCCGAGACTCCGCCCCGAGCAAACGGTAATTGTCGAGCTGCGCGAGCGGCTGGCCCGTCTGCGGGAAATCTTGCCCACGCTGTCACGCCCGGCCGCCACGAAGACGATGGCCGAGCTGCTGGCGCTGACGGGCGAGATCGAGGAAGCCCGAAGCAACCTTGATCCGATCAAGGAACCGGGCGCCTCGTTCGATCCCGCCAACCCGGACACCGCCGGCCGTCTCGTGGCGCTGGCCCTGGTCGCCCAGGACAGGGTGCCGCTGGCGCGCATCGCGCGCACCTACGGCTCCGGCGTCTATGCAATTTATTACCACGGCGATCATCCGGCCTATGCCGCCGTGTCGGGCACCGAAACGCCCATCTATGTTGGCAAGGCCGACCCCAAGAGC…
Restriction-modification systems
specific to GPE 39	Restriction endonuclease, type II, Paer71		ATGGCGCTCGATCTCGTCAACTACGAACAGAAAGCCCGCGAGGCCGTGAAGGCGTTTTGGGGTAACCGCGAAGCGGCAAGGCAAAAACAGATTGAGTCGGGCAAGGCCGACCAAGGAGAACGCGCTGGCGTCACTGGTGGTAAGAACATGGATGGATTCTTGGCCTTGGTGCTCGATGTCATCAAGGCCAACGGACTGGCCCATGCCGAGATTCACCAGAACCGGGCGATGCTGACCCTGCCCGGATACTTCCGTCCCACGAAGCTGTGGGATCTGTTGGTGATCTACAAGGGCGAGCTGATCGCAGCCATCGAGCTGAAAAGCCATGTCGGCCCATCGTTCAGCAATAACTTCAATAACCGAACCGAGGAAGCCATCGGGACGGCCCATGATCTCTGG…
	N6 adenine methyltransferase, Paer71		ATGGCATATACGCCAACGGTCACAAGTCATCCTACCAAGCCAACCAGTTGCCCCATTCAGATGGCTACGGATGCATTGGCTACAGATGGCGGCCTCGAAGCTCGGGGAGCCATCTTTACACGTTCCGAGGTGGTTGATTTCATCCTGGACTTGGCTGGCTATACGGAAGATCAGCCTCTCCACGAAAAGCGACTTCTGGAACCATCATTTGGCGGGGGAGATTTTCTGCTGCCAATCATTGAGCGGCTGCTAAGCGCATGGCGGCAGGCAAGGCCAGATGGCTCTGCACTCGATGAATTGACCGATGCCATCCGGGCGGTGGAACTGCACCACAGTACCTACCTCAGCACCCATGCTGCCGTTGTCGCGTTGCTCAGGCGCGAGGGCATTGCGGCGAAT…
	CDS with predicted function		Sequence (gene sequence in GPE39)
Specific TBDT present in	TonB-dependent receptor		GTGACACATCACACGCAGTACAAGCGCGAAGCGTTGTTCGCCGCCCTTTTGACCATCATCAGCATCAGCGCCACATCGCCGGCACTGGCGGGCAACGTGGAAGGCAACCTCAAGGAGCGCAGCAGCGGCAAACCCGCCGCGCGTGCGCGAGTGAGCATCGTCGGCACCGCATTGAGCACGCTCGCCGATGCGCAAGGCAACTTCGTCATCGCCGACGTGCCCGCGGGACAGTACACATTGGCGTTGGATTATCCAGGCTTCAGCGCGCCGCAAACCACCGTGAACGTGGGCGACAACGGCAGCGCAACGGTGTCGATCGCACTGGACGAAGCCAAACAGTTGCAGGCGATCAGCGTGGTCTCCAACCGCTACGACGCCAGCACGCTGAAGATGAACGCA…
'X. pseudalbilineans' strains
